# Supplementary material for: Treatment with Gac Fruit Extract and Probiotics Reduces Serum Trimethylamine N-Oxide in Chronic Kidney Disease Rats
Source: Nutrients. 2024 Sep 5;16(17):2997. doi: 10.3390/nu16172997 (PMC11396870; doi:10.3390/nu16172997)
Supplement: Supplementary file 1 [file nutrients-16-02997-s001.zip]

Archive with 1 entries (1 files):
- nutrients-3171936-supplementary.pdf
